# Supplementary material for: Role of Transport Polarity in Transient Electroluminescence of Two-Dimensional TMDC Semiconductors
Source: Nanomaterials (Basel). 2026 Jul 6;16(13):827. doi: 10.3390/nano16130827 (PMC13362784; doi:10.3390/nano16130827)
Supplement: Supplementary file 1 [file nanomaterials-16-00827-s001.zip]

Archive with 1 entries (1 files):
- nanomaterials-4371147-supplementary.pdf
